# Supplementary material for: Genomic analysis of endemic clones of toxigenic and non-toxigenic Corynebacterium diphtheriae in Belarus during and after the major epidemic in 1990s
Source: BMC Genomics. 2017 Nov 13;18:873. doi: 10.1186/s12864-017-4276-3 (PMC5683216; doi:10.1186/s12864-017-4276-3)
Supplement: Supplementary file 1 — Details of C. diphtheriae strains analysed in this study. (XLSX 21 kb) [file 12864_2017_4276_MOESM1_ESM.xlsx]

## Sheet: Sheet1
Additional File 1: Table S1. Details of C. diphtheriae strains analysed in this study
S. No	Strain	Year	Biovar	ST	Clinical information	Country	Accession	GC (mol %)	#Contig	size (Mb)	Average coverage	#Genes	Ribotype	Reference
1	CCUG 5865	1963	Belfanti	ST106		UK	LTAR00000000	53.6	132	2.5984	184	2568		This study
2	4568	2007	Mitis	ST40	Sore throat	Belarus - Mogilev	LSXG00000000	53.6	74	2.42975	87	2375	U	This study
3	847	1997	Mitis	ST40	Sore throat	Belarus - Brest	LSVT00000000	53.6	58	2.48923	35	2446	U	This study
4	1360	1999	Gravis	ST40	Diphtheria	Belarus - Brest	LSVZ00000000	53.6	32	2.43088	50	2378	D4	This study
5	1050	1998	Mitis	ST40	Sore throat	Belarus - Gomel	MSIO00000000	53.6	30	2.48047	128	2448	U	This study
6	50	1996	Mitis	ST40	Asymptomatic	Belarus - Gomel	MSIH00000000	53.6	34	2.48013	46	2448	U	This study
7	176	1996	Mitis	ST53	Diphtheria	Belarus - Minsk	LSVL00000000	53.6	36	2.48881	42	2471	D7	This study
8	2929	2004	Mitis	ST28	Diphtheria	Belarus - Gomel	LSWG00000000	53.6	85	2.44916	105	2369	D7	This study
9	2937	2004	Belfanti	ST28	Sore throat	Belarus - Minsk	LSWH00000000	53.6	62	2.46627	236	2400		This study
10	1482	1999	Mitis	ST41	Diphtheria	Belarus - Vitebsk	LSYC00000000	53.5	53	2.42626	47	2374	D8	This study
11	645	1997	Mitis	ST41	Diphtheria	Belarus - Vitebsk	LSVQ00000000	53.5	74	2.41957	36	2341	D7	This study
12	4461	2006	Mitis	ST76	Diphtheria	Belarus - Minsk	MSIM00000000	53.6	44	2.38035	70	2348	N	This study
13	4010	2004	Mitis	ST76	Asymptomatic	Belarus - Vitebsk	LSWU00000000	53.6	34	2.3795	54	2345		This study
14	5152	2011	Mitis	ST76	Sore throat	Belarus - Gomel	LSXD00000000	53.6	34	2.37725	46	2337		This study
15	5197	2013	Mitis	ST76	Sore throat	Belarus - Vitebsk	MSIL00000000	53.6	36	2.37097	121	2332		This study
16	5200	2014	Mitis	ST76	Sore throat	Belarus - Vitebsk	LSWY00000000	53.6	33	2.36952	43	2326		This study
17	768a	1997	Gravis	ST5 (SLV)	Sore throat	Belarus - Brest	MSIJ00000000	53.6	54	2.40751	102	2340	D10	This study
18	209	1996	Gravis	ST5 (SLV)	Asymptomatic	Belarus - Minsk	LSYN00000000	53.6	63	2.39246	44	2302	D10	This study
19	5138	2011	Gravis	ST5	Sore throat	Belarus - Brest	LSXB00000000	53.6	47	2.40418	51	2330		This study
20	5162	2012	Gravis	ST5	Sore throat	Belarus - Brest	LSXC00000000	53.6	48	2.40416	44	2328		This study
21	2163	2001	Gravis	ST5 (SLV)	Asymptomatic	Belarus - Minsk	LSYF00000000	53.6	42	2.37747	39	2301	D10	This study
22	4727	2007	Gravis	ST5 (SLV)	Sore throat	Belarus - Minsk	LSXR00000000	53.6	44	2.37972	42	2310		This study
23	4994	2009	Gravis	ST5	Sore throat	Belarus - Brest	LSWO00000000	53.6	58	2.40757	390	2323		This study
24	2399	2002	Gravis	ST5	Sore throat	Belarus - Minsk	LSYJ00000000	53.6	44	2.40333	50	2328	D10	This study
25	5191	2013	Gravis	ST5	Sore throat	Belarus - Minsk	LSWX00000000	53.6	65	2.39896	39	2316		This study
26	1054	1998	Gravis	ST5	Asymptomatic	Belarus - Gomel	LSWK00000000	53.6	54	2.40565	448	2319	D10	This study
27	2926	2004	Gravis	ST5 (SLV)	Asymptomatic	Belarus - Gomel	LSWL00000000	53.5	65	2.34083	37	2253		This study
28	4502	2006	Gravis	ST5	Asymptomatic	Belarus - Gomel	LSXM00000000	53.6	49	2.4047	55	2330		This study
29	2650	2002	Mitis	ST5	Sore throat	Belarus - Minsk	LSYL00000000	53.6	59	2.39486	50	2312	D10	This study
30	2915	2004	Mitis	ST5	Sore throat	Belarus - Vitebsk	LSWF00000000	53.6	42	2.44713	303	2388		This study
31	2370	2001	Mitis	ST5	Sore throat	Belarus - Minsk	LSWC00000000	53.6	38	2.44301	44	2394	D10	This study
32	987	1998	Mitis	ST5	Sore throat	Belarus - Gomel	LSWJ00000000	53.6	47	2.44923	365	2394	D10	This study
33	2686	2003	Mitis	ST5	Sore throat	Belarus - Minsk	LSWD00000000	53.6	55	2.40068	180	2325		This study
34	5005	2009	Mitis	ST5	Sore throat	Belarus - Gomel	LSWP00000000	53.6	44	2.39607	432	2315		This study
35	4552	2006	Mitis	ST5	Sore throat	Belarus - Vitebsk	LSXE00000000	53.6	56	2.39432	55	2316		This study
36	4726	2007	Mitis	ST5	Sore throat	Belarus - Minsk	LSXT00000000	53.6	54	2.3943	55	2313		This study
37	4288	2006	Mitis	ST5	Diphtheria	Belarus - Minsk	LSXK00000000	53.6	45	2.39871	45	2328	D10	This study
38	4774	2008	Mitis	ST5	Sore throat	Belarus - Minsk	LSXO00000000	53.6	55	2.39313	46	2314		This study
39	5085	2010	Mitis	ST5	Sore throat	Belarus - Mogilev	LSWT00000000	53.6	41	2.39746	44	2327		This study
40	728	1997	Mitis	ST5	Sore throat	Belarus - Minsk	LSVR00000000	53.6	48	2.39567	41	2315	D10	This study
41	74	1996	Mitis	ST5	Asymptomatic	Belarus - Mogilev	LSVN00000000	53.6	64	2.39602	36	2308	D10	This study
42	5171	2012	Mitis	ST5	Sore throat	Belarus - Minsk	LSXA00000000	53.5	47	2.38592	37	2318		This study
43	1734	2000	Belfanti	ST5	Sore throat	Belarus - Mogilev	LSWA00000000	53.6	45	2.39457	115	2309		This study
44	5130	2011	Belfanti	ST5	Sore throat	Belarus - Vitebsk	LSWZ00000000	53.6	58	2.39274	48	2306		This study
45	4499	2006	Belfanti	ST5	Sore throat	Belarus - Gomel	LSXH00000000	53.6	40	2.39762	40	2322		This study
46	4766	2008	Belfanti	ST5 (SLV)	Sore throat	Belarus - Gomel	LSXP00000000	53.5	42	2.3523	45	2274		This study
47	4663	2007	Belfanti	ST5	Sore throat	Belarus - Gomel	LSXV00000000	53.6	55	2.39338	49	2309		This study
48	631	1997	Belfanti	ST5	Sore throat	Belarus - Vitebsk	LSVP00000000	53.6	41	2.39767	41	2327	D10	This study
49	4069	2005	Belfanti	ST5	Asymptomatic	Belarus - Vitebsk	LSWV00000000	53.5	40	2.3273	41	2243		This study
50	2379	2002	Belfanti	ST5	Sore throat	Belarus - Mogilev	MSIR00000000	53.6	40	2.3971	64	2325		This study
51	5201	2014	Mitis	ST5	Sore throat	Belarus - Minsk	LSWW00000000	53.6	44	2.44598	42	2393		This study
52	1137	1998	Belfanti	ST5	Sore throat	Belarus - Minsk	LSVX00000000	53.6	49	2.39865	43	2326		This study
53	1556	1999	Belfanti	ST5	Sore throat	Belarus - Minsk	LSYD00000000	53.6	40	2.44519	41	2390		This study
54	CCUG 2706A	1932	Intermedius	ST143		UK	LTAS00000000	53.6	37	2.36747	56	2294		This Study
55	5027	1979	Gravis	ST25	Sore throat	Belarus - Brest	LSWI00000000	53.5	54	2.38699	44	2309	D6	This study
56	1791	2000	Gravis	ST25	Diphtheria	Belarus - Minsk	LSXY00000000	53.5	42	2.4329	46	2367	D6	This study
57	4425	2006	Gravis	ST25 (SLV)	Sore throat	Belarus - Gomel	LSXF00000000	53.4	33	2.38932	43	2330	D6	This study
58	4505	2006	Gravis	ST25	Asymptomatic	Belarus - Gomel	LSYM00000000	53.5	58	2.4269	47	2344	D6	This study
59	4004	2004	Gravis	ST32 (SLV)	Sore throat	Belarus - Brest	LSYA00000000	53.4	59	2.36434	39	2266		This study
60	5064	2010	Gravis	ST32	Asymptomatic	Belarus - Gomel	LSWR00000000	53.4	56	2.37427	86	2295		This study
61	4915	2008	Gravis	ST123	Asymptomatic	Belarus - Vitebsk	LSWM00000000	53.4	38	2.36419	395	2282		This study
62	2803	2004	Gravis	ST8 (SLV)	Asymptomatic	Belarus - Minsk	LSXZ00000000	53.4	28	2.40359	52	2302	D4	This study
63	4905	2008	Gravis	ST8	Sore throat	Belarus - Mogilev	MSIN00000000	53.5	41	2.4645	103	2390		This study
64	2393	2002	Gravis	ST8	Sore throat	Belarus - Minsk	LSYI00000000	53.5	25	2.41884	44	2331	D4	This study
65	2278a	2001	Gravis	ST8	Sore throat	Belarus - Minsk	LSWB00000000	53.5	46	2.41826	155	2324	D4	This study
66	1006	1998	Gravis	ST8	Sore throat	Belarus - Minsk	MSIK00000000	53.5	31	2.42195	48	2338	D4	This study
67	3058	2004	Gravis	ST8	Asymptomatic	Belarus - Grodno	LSYP00000000	53.5	33	2.44822	267	2348	D4*	This study
68	2789	2003	Gravis	ST8	Sore throat	Belarus - Grodno	LSXX00000000	53.4	19	2.31323	42	2223	D1	This study
69	72	1996	Gravis	ST8	Diphtheria	Belarus - Mogilev	LSVM00000000	53.5	28	2.44185	147	2349	D1	This study
70	2173	2001	Gravis	ST8	Diphtheria	Belarus - Mogilev	LSYG00000000	53.5	24	2.44552	68	2356	D1	This study
71	1480	1999	Gravis	ST8 (SLV)	Diphtheria	Belarus - Gomel	LSYO00000000	53.5	90	2.437	38	2358	D1	This study
72	700a	1997	Gravis	ST8	Diphtheria	Belarus - Minsk	MSII00000000	53.5	25	2.44546	102	2355	D1	This study
73	1072	1998	Gravis	ST8	Diphtheria	Belarus - Minsk	LSVW00000000	53.5	50	2.43604	261	2336	D1	This study
74	4299	2006	Gravis	ST8 (SLV)	Diphtheria	Belarus - Vitebsk	LSXJ00000000	53.3	23	2.31166	39	2226	D4	This study
75	4031	2005	Gravis	ST8	Diphtheria	Belarus - Vitebsk	LSXL00000000	53.5	48	2.45101	44	2360	D4	This study
76	1052	1998	Gravis	ST8	Diphtheria	Belarus - Gomel	LSVV00000000	53.5	46	2.44837	48	2356	D4	This study
77	2792	2003	Gravis	ST8	Asymptomatic	Belarus - Mogilev	LSWE00000000	53.5	34	2.4523	76	2367	D4	This study
78	1457	1999	Gravis	ST8	Diphtheria	Belarus - Minsk	MSIP00000000	53.5	23	2.46079	195	2374	D7	This study
79	1270	1998	Gravis	ST8	Diphtheria	Belarus - Gomel	LSVY00000000	53.5	36	2.44319	3334	2342	D6	This study
80	4601	2007	Gravis	ST8	Asymptomatic	Belarus - Vitebsk	LSXU00000000	53.5	50	2.44864	39	2359		This study
81	822	1997	Gravis	ST8	Diphtheria	Belarus - Minsk	LSVS00000000	53.5	37	2.45392	61	2368	D4	This study
82	1854	2000	Gravis	ST8	Asymptomatic	Belarus - Minsk	LSYE00000000	53.5	25	2.45988	42	2376		This study
83	300	1996	Gravis	ST8	Diphtheria	Belarus - Mogilev	LSVO00000000	53.5	34	2.45458	43	2364	D4	This study
84	933a	1997	Gravis	ST8	Sore throat	Belarus - Minsk	LSVU00000000	53.5	27	2.46274	206	2368	D4	This study
85	1438	1999	Mitis	ST8	Asymptomatic	Belarus - Grodno	LSZF00000000	53.5	27	2.45721	383	2359	U	This study
86	2225	2001	Gravis	ST8 (SLV)	Diphtheria	Belarus - Brest	LSYH00000000	53.3	18	2.29492	43	2203	D4	This study
87	2637	2002	Gravis	ST185*	Asymptomatic	Belarus - Minsk	LSYK00000000	53.5	48	2.45085	50	2360	D4	This study
88	4014	2005	Gravis	ST8	Asymptomatic	Belarus - Minsk	LSYB00000000	53.5	24	2.45924	65	2386	D4	This study
89	4938	2009	Gravis	ST8	Diphtheria	Belarus - Minsk	LSXW00000000	53.5	25	2.45463	46	2369		This study
90	4728	2007	Gravis	ST8	Asymptomatic	Belarus - Minsk	LSXQ00000000	53.5	26	2.45905	42	2386		This study
91	4720	2007	Gravis	ST8	Diphtheria	Belarus - Minsk	LSXS00000000	53.5	46	2.44807	44	2356		This study
92	4525	2006	Gravis	ST8	Diphtheria	Belarus - Minsk	LSXI00000000	53.5	25	2.45948	49	2385		This study
93	5052	2010	Gravis	ST8	Asymptomatic	Belarus - Minsk	LSWQ00000000	53.5	36	2.45561	119	2370		This study
94	4800	2008	Gravis	ST8	Diphtheria	Belarus - Minsk	LSXN00000000	53.5	50	2.44641	53	2355		This study
95	5073	2010	Gravis	ST8	Diphtheria	Belarus - Minsk	LSWS00000000	53.5	37	2.4662	209	2380		This study
96	241	1981		ST175	Diphtheria	Brazil	CP003207	53.4	1	2.42655		2324		[1]
97	31A	1978			Diphtheria	Brazil	CP003206	53.6	1	2.53535		2478		[1]
98	BH8			ST172	Antibiotic resistant	Brazil	CP003209	53.6	1	2.48552		2469		[1]
99	C7	1954	Mitis	ST26	Lab strain	-	CP003210	53.5	1	2.49919		2444		[1]
100	CDC E8392		Mitis	ST50	Diphtheria	USA	CP003211	53.6	1	2.43333		2340		[1]
101	HC01	1993	Mitis	ST175	Fatal endocarditis	Brazil	CP003212	53.4	1	2.42715		2327		[1]
102	HC02	1999	Mitis	ST176	Endocarditis	Brazil	CP003213	53.7	1	2.46861		2380		[1]
103	HC03	2000	Mitis	ST171	Endocarditis	Brazil	CP003214	53.5	1	2.47836		2351		[1]
104	HC04	2003	Gravis	ST128	Fatal endocarditis	Brazil	CP003215	53.5	1	2.48433		2367		[1]
105	INCA 402	2000	Belfanti	ST173	Pneumonia	Brazil	CP003208	53.7	1	2.44907		2347		[1]
106	PW8	1896	Mitis	ST44	Diphtheria	USA	CP003216	53.7	1	2.53068		2451		[1]
107	VA01	1999	Gravis	ST80	Diphtheria	Brazil	CP003217	53.4	1	2.39544		2278		[1]
108	NCTC 03529	1932	Mitis		Diphtheria	UK	AJGI00000000	53.6	43	2.48367		2432		[2]
109	NCTC 05011	1932	Intermedius	ST143	Diphtheria	UK	AJVH01000000	53.6	34	2.38036		2309		[3]
110	NCTC 13129	1997	Gravis	ST8	Diphtheria	UK	BX248353	53.5	1	2.48863		2380		[4]
111	Aberdeen	2009	Gravis	ST32	Sore throat	UK	AUZO00000000	53.5	38	2.36745		2273		[5]
112	ISS 3319	1997	Mitis	ST26	Pharyngitis/tonsilitis	Italy	JAQO00000000	53.5	33	2.36609		2287		[6]
113	ISS 4060	1999	Gravis	ST5	Pharyngitis/tonsilitis	Italy	JAQN00000000	53.6	47	2.39566		2297		[6]
114	ISS 4746	2001	Gravis	ST32	Pharyngitis/tonsilitis	Italy	JAQP00000000	53.5	53	2.37971		2299		[6]
115	ISS 4749	2001	Gravis	ST32	Pharyngitis/tonsilitis	Italy	JAQQ00000000	53.5	40	2.36648		2269		[6]
116	DSM 43989			ST44		USA	LJXS00000000	53.7	45	2.4457		2375		[7]
117	DSM 44123		Gravis	ST26		USA	LJXR00000000	53.5	28	2.3716		2305		[7]
Note: 1. Single locus variant (SLV) are mentioned next to the major ST of the group.
2. ST185 is a SLV to ST8 and is marked with a star (*) sign.
3. Ribotypes: D4* (derived from D4), U (unclear - Moskva/Mogilev), N (new)
1. Trost E, Blom J, Soares Sde C, Huang IH, Al-Dilaimi A, et al. (2012) Pangenomic study of Corynebacterium diphtheriae that provides insights into the genomic diversity of pathogenic isolates from cases of classical diphtheria, endocarditis, and pneumonia. J Bacteriol 194: 3199-3215.
2. Sangal V, Tucker NP, Burkovski A, Hoskisson PA (2012) The draft genome sequence of Corynebacterium diphtheriae bv. mitis NCTC 3529 reveals significant diversity between the primary disease-causing biovars. J Bacteriol 194: 3269.
3. Sangal V, Tucker NP, Burkovski A, Hoskisson PA (2012) Draft genome sequence of Corynebacterium diphtheriae biovar intermedius NCTC 5011. J Bacteriol 194: 4738.
4. Cerdeno-Tarraga AM, Efstratiou A, Dover LG, Holden MT, Pallen M, et al. (2003) The complete genome sequence and analysis of Corynebacterium diphtheriae NCTC13129. Nucleic Acids Res 31: 6516-6523.
5. Sangal V, Burkovski A, Hunt AC, Edwards B, Blom J, et al. (2014) A lack of genetic basis for biovar differentiation in clinically important Corynebacterium diphtheriae from whole genome sequencing. Infect Genet Evol 21: 54-57.
6. Sangal V, Blom J, Sutcliffe IC, von Hunolstein C, Burkovski A, Hoskisson PA. Adherence and invasive properties of Corynebacterium diphtheriae strains correlates with the predicted membrane-associated and secreted proteome. BMC Genomics. 2015;16(1):765. doi: 10.1186/s12864-015-1980-8. PubMed PMID: 26452736.
7. Ott L, Hacker E, Kunert T, Karrington I, Etschel P, Lang R, Wiesmann V, Wittenberg T, Singh A, Varela C et al: Analysis of Corynebacterium diphtheriae macrophage interaction: Dispensability of corynomycolic acids for inhibition of phagolysosome maturation and identification of a new gene involved in synthesis of the corynomycolic acid layer. PLoS One 2017, 12(7):e0180105.
